# Supplementary material for: One-Step Synthesized Iron-Carbon Core-Shell Nanoparticles to Activate Persulfate for Effective Degradation of Tetrabromobisphenol A: Performance and Activation Mechanism
Source: Nanomaterials (Basel). 2022 Dec 18;12(24):4483. doi: 10.3390/nano12244483 (PMC9787185; doi:10.3390/nano12244483)
Supplement: Supplementary file 1 [file nanomaterials-12-04483-s001.zip]

Archive with 1 entries (1 files):
- nanomaterials-2067105-supplementary.pdf
